# Supplementary material for: Spatiotemporal Prediction of Ideal Butterfly Habitats in Kun‐Ming's Urban Green Areas: Enabled by Maxent and ArcGIS
Source: Ecol Evol. 2025 Oct 13;15(10):e72300. doi: 10.1002/ece3.72300 (PMC12518168; doi:10.1002/ece3.72300)
Supplement: Supplementary file 1 — Appendices S1–S4: ece372300‐sup‐0001‐supinfo.zip. [file ECE3-15-e72300-s001.zip › ece372300-sup-0001-AppendixS1.csv]

Type of green space	Name	X	Y
Park green space	Kunming Waterfall Park	102.768737	25.132401
	Kunming Cuihu Park	102.710169	25.054743
	Kunming Country Parks	102.63162	25.075286
	Black Dragon Pool Park	102.757028	25.147683
	Golden Hall Park	102.778693	25.090405
	Lao Yu River Wetland Park	102.776119	24.827499
	Crescent Lake Park	102.732995	25.096687
	Lorong Park	102.825295	24.896355
	Dounan Wetland Park	102.778852	24.900952
	Tanhua Temple Park	102.757016	25.052626
	Guandu Forest Park	102.757826	25.014318
	Ruyi Park	102.761142	24.971715
	Lianhuachi Park	102.708133	25.068577
	Biji Park	102.664021	25.063237
	Xi Hua Yuan	102.689008	25.030089
	Sumishan Park	102.662796	25.096842
	Dayu Park	102.809077	24.834469
	Xiliangtang Wetland Park	102.74308	24.941936
	Haihong Wetland Park	102.735189	24.928916
	Longjiang Park	102.725633	25.005935
Roadside green space	Yunnan Literature and Art Museum	102.762762	24.957086
	Ocean Garden Plaza	102.777961	24.95098
	Jinma Street	102.753935	25.042367
	Gulou Park (Gulou Road)	102.725285	25.058889
	Jintai International	102.672755	25.071487
	Ginkgo Park	102.827854	24.779904
	Near Zhonghua Primary School	102.856836	24.897806
	Luo Yang Street office	102.837081	24.908072
	Long creek street	102.873263	24.854995
	Blue light by Joy City	102.779842	24.900667
	Dianchi International Convention and Exhibition Center	102.715166	24.949482
	Romma Road	102.734474	24.945636
	Avant-garde West Road (Longan Community)	102.713875	25.015487
	Yongchang wetland	102.659037	24.992885
	Guan Guan Law Park	102.741521	25.031364
	Low carbon center	102.763096	25.087642
	The Golden Juice River Bridge	102.758021	25.12029
	Bai Yi Temple garden	102.745945	25.070787
	Xindu Dragon City Park	102.736254	25.083785
	Panlong River next to Xijing Temple	102.745856	25.114012
	Colorful small garden	102.732341	25.05569
	Wuhua Plaza	102.712512	25.050524
	Jinshu Spring Ribbon Park	102.746014	25.045171
	Jerlin Park	102.732438	25.028173
	Dongxu Juncheng	102.787387	25.033758
	Sheung Yeung Street (Da On Road)	102.785123	25.029583
Community green space	Yunnan Literature and Art Museum	102.762762	24.957086
	Five star Garden	102.675938	25.048295
	Olive home	102.687634	25.02456
	Bozhong Garden	102.683888	25.095804
	High-tech neighborhood	102.816323	24.798385
	Garden of Milan	102.825413	24.890532
	Southwest Forestry University	102.764992	25.066115
	Wuhua Plaza	102.665876	25.095398
	Dianchi International Convention and Exhibition Center	102.715166	24.949482
	Oriental Rose Garden	102.757748	25.075766
	Yihui Garden	102.780419	25.12094
	Heaven Yi peak view	102.749634	25.093094
	Happy neighborhood	102.794248	25.016893
	Kunchuan Park	102.802814	24.999774
	Grasse Perfume Town	102.76895	24.935606
	Helen International	102.755286	24.977556
	Yi LAN Court	102.789946	24.82256
