# Supplementary material for: Spatiotemporal Prediction of Ideal Butterfly Habitats in Kun‐Ming's Urban Green Areas: Enabled by Maxent and ArcGIS
Source: Ecol Evol. 2025 Oct 13;15(10):e72300. doi: 10.1002/ece3.72300 (PMC12518168; doi:10.1002/ece3.72300)
Supplement: Supplementary file 1 — Appendices S1–S4: ece372300‐sup‐0001‐supinfo.zip. [file ECE3-15-e72300-s001.zip › ece372300-sup-0002-AppendixS2.xlsx]

## Sheet: Urban green space selection map
Butterfly diversity sites in urban green areas of Kunming city
Park green space（20/127）			Roadside green space（27）			Community green space（17）
Guandu Forest Park (5)	37	GDSLGY	Ocean Garden Plaza	33	HYHYGC	Yunnan Literature and Art Museum	15	YNWXYSG
Ruyi Park (8)	159	RYGY	Drum Tower Park	19	GLGY	Five star Garden	5	WXCY
Lotus Pond (5)	18	LHCGY	Jintai International	11	JTGJ	Olive home	18	GLJY
Green Chicken Park (4)	30	BJGY	Ginkgo Park	27	YXGY	Bozhong Garden	8	BZHY
West China Park (5)	46	XHY	Luo Yang Street office	5	LYJDBSC	High-tech neighborhood	12	GXLL
Country Parks (7)	632	JYGY	Long creek street	48	LXJ	Garden of Milan	14	MLY
Sumoyama Park (6)	52	YSGY	Blue light by Joy City	19	LGHLCP	Southwest Forestry University	7	XNLYDX
Yupu Park (10)	446	YPGY	Romma Road	37	LML	Wuhua Plaza	9	WHGC
Lorong Park (10)	100	LLGY	Avant-garde Road West	22	QWXL	Dianchi International Convention and Exhibition Center	24	GJHZZX
Dounan Wetland Park (9)	631	DNSDGY	Yongchang wetland	25	YCSD	Oriental Rose Garden	5	DFMGY
Xiliangtang Wetland Park (6)	164	XLTGY	Guan Guan Law Park	14	GSFZGY	Yihui Garden	5	YHY
Hoi Hung Wetland Park (5)	399	HHSDGY	Low carbon center	5	DTZX	Heaven Yi peak view	14	TYFJ
Longjiang Park (5)	32	LJGY	The Golden Juice River Bridge	24	JZHQ	Happy neighborhood	9	XFLL
Golden Temple Scenic Area (6)	107	JDSDGY	Bai Yi Temple garden	31	BYSYY	Kunchuan Park	16	KCGY
Waterfall Park (8)	127	PBGY	Xindu Dragon City Park	14	XDLCYY	Grasse Perfume Town	12	GLSXSXZ
Black Dragon Pool Park (6)	131	HLTGY	Panlong River next to Xijing Temple	40	PLJXJS	Helen International	26	HLGJ
Crescent Lake Park (5)	48	YYTGY	Colorful small garden	14	QCXYY	Yi LAN Court	46	YLY
Cuihu Lake (5)	72	CH	Jinshu Spring Ribbon Park	40	JSCDZGY
Layu River Park (7)	305	LYHGY	Jerlin Park	15	JLY		245
Tanhua Temple Park (5)	28	THSGY	Dongxu Juncheng	12	DXJC
()Indicates the number of transect lines			Sheung Yeung Street	9	SYJ
	3564		Crystal Licheng	27	SJLC
			China Tianjing Bay	13	HXTJW
			Sunflower Commune	8	KHGS
			Star Park	13	XCGY
			Dongjiawan group	6	DJWZT
			Municipal administrative center	7	SXZZX
				538

## Sheet: Roadside green space
		Month		Amount
Jinma Street	JMJT	4	Leptotes pirithous	2
Jinma Street	JMJT	6	Pieris canidia	1
Near Zhonghua Primary School	ZHXXP	2	Anthocharis fabricii	1
Near Zhonghua Primary School	ZHXXP	3	Pieris rapae	1
Near Zhonghua Primary School	ZHXXP	4	Papilio polytes	1
Near Zhonghua Primary School	ZHXXP	5	Papilio demoleus	1
Near Zhonghua Primary School	ZHXXP	5	Pseudozizeeria maha	2
Near Zhonghua Primary School	ZHXXP	6	Pieris rapae	1
Near Zhonghua Primary School	ZHXXP	7	Arhopala amphimuta	2
Near Zhonghua Primary School	ZHXXP	7	Pieris rapae	1
Near Zhonghua Primary School	ZHXXP	8	Delias pasithoe	1
Near Zhonghua Primary School	ZHXXP	8	Papilio bianor	1
Near Zhonghua Primary School	ZHXXP	8	Pieris rapae	1
Near Zhonghua Primary School	ZHXXP	9	Delias pasithoe	1
Near Zhonghua Primary School	ZHXXP	9	Zizeeria maha	2
Ocean Garden Plaza	HHHY	2	Pieris rapae	1
Ocean Garden Plaza	HHHY	2	Papilio xuthus	1
Ocean Garden Plaza	HHHY	3	Papilio xuthus	2
Ocean Garden Plaza	HHHY	4	Zizina otis	1
Ocean Garden Plaza	HHHY	4	Pieris rapae	2
Ocean Garden Plaza	HHHY	5	Parantica sita	1
Ocean Garden Plaza	HHHY	6	Pieris melete	1
Ocean Garden Plaza	HHHY	6	Papilio bianor	1
Ocean Garden Plaza	HHHY	6	Parantica sita	1
Ocean Garden Plaza	HHHY	6	Pieris rapae	1
Ocean Garden Plaza	HHHY	7	Pseudozizeeria maha	3
Ocean Garden Plaza	HHHY	7	Papilio xuthus	1
Ocean Garden Plaza	HHHY	7	Pieris canidia	2
Ocean Garden Plaza	HHHY	7	Parantica sita	1
Ocean Garden Plaza	HHHY	8	Papilio xuthus	1
Ocean Garden Plaza	HHHY	8	Papilio machaon	1
Ocean Garden Plaza	HHHY	8	Papilio machaon	1
Ocean Garden Plaza	HHHY	8	Papilio xuthus	2
Ocean Garden Plaza	HHHY	8	Parantica sita	1
Ocean Garden Plaza	HHHY	8	Papilio xuthus	1
Ocean Garden Plaza	HHHY	9	Papilio machaon	1
Ocean Garden Plaza	HHHY	9	Papilio xuthus	1
Ocean Garden Plaza	HHHY	9	Papilio xuthus	1
Ocean Garden Plaza	HHHY	10	Parantica sita	1
Ocean Garden Plaza	HHHY	10	Pieris rapae	2
Ocean Garden Plaza	HHHY	11	Danaus genutia	1
Drum Tower Park	GLGY	3	Eurema laeta	1
Drum Tower Park	GLGY	4	Papilio xuthus	2
Drum Tower Park	GLGY	4	Sinthusa chandrana	1
Drum Tower Park	GLGY	4	Colias poliographus	1
Drum Tower Park	GLGY	5	Chilades pandava	1
Drum Tower Park	GLGY	6	Chilades pandava	2
Drum Tower Park	GLGY	6	Leptosia nina	1
Drum Tower Park	GLGY	7	Pseudozizeeria maha	1
Drum Tower Park	GLGY	8	Pieris rapae	2
Drum Tower Park	GLGY	8	Papilio xuthus	1
Drum Tower Park	GLGY	8	Celastrina lavendularis	2
Drum Tower Park	GLGY	10	Eurema blanda	1
Drum Tower Park	GLGY	10	Pseudozizeeria maha	2
Drum Tower Park	GLGY	12	Pieris rapae	1
Jintai International	JTGJ	4	Leptosia nina	1
Jintai International	JTGJ	5	Colias poliographus	1
Jintai International	JTGJ	6	Leptosia nina	1
Jintai International	JTGJ	8	Pieris rapae	1
Jintai International	JTGJ	8	Graphium cloanthus	1
Jintai International	JTGJ	9	Parantica sita	1
Jintai International	JTGJ	10	Leptotes plinius	1
Jintai International	JTGJ	10	Zizeeria karsandra	2
Jintai International	JTGJ	10	Parantica sita	1
Jintai International	JTGJ	11	Danaus genutia	1
Ginkgo Park	YXGY	3	Eurema laeta	1
Ginkgo Park	YXGY	3	Pieris rapae	1
Ginkgo Park	YXGY	4	Leptosia nina	1
Ginkgo Park	YXGY	5	Colias poliographus	1
Ginkgo Park	YXGY	6	Pieris rapae	1
Ginkgo Park	YXGY	7	Pieris canidia	2
Ginkgo Park	YXGY	7	Eurema hecabe	1
Ginkgo Park	YXGY	8	Eurema blanda	1
Ginkgo Park	YXGY	8	Pieris rapae	2
Ginkgo Park	YXGY	8	Parantica sita	1
Ginkgo Park	YXGY	9	Zizeeria karsandra	2
Ginkgo Park	YXGY	9	Eurema hecabe	6
Ginkgo Park	YXGY	9	Zizeeria karsandra	1
Ginkgo Park	YXGY	9	Eurema hecabe	1
Ginkgo Park	YXGY	9	Neptis soma	1
Ginkgo Park	YXGY	9	Parantica sita	1
Ginkgo Park	YXGY	9	Papilio bianor	1
Ginkgo Park	YXGY	10	Pieris rapae	2
Luo Yang Street office	LYJDBSC	4	Leptosia nina	1
Luo Yang Street office	LYJDBSC	6	Pieris canidia	1
Luo Yang Street office	LYJDBSC	8	Pieris rapae	1
Luo Yang Street office	LYJDBSC	8	Chilades pandava	1
Luo Yang Street office	LYJDBSC	10	Pieris rapae	1
Long creek street	LXJ	3	Eurema blanda	1
Long creek street	LXJ	3	Pieris rapae	1
Long creek street	LXJ	4	Eurema blanda	1
Long creek street	LXJ	4	Colias poliographus	1
Long creek street	LXJ	4	Mycalesis gotama	1
Long creek street	LXJ	4	Eurema blanda	1
Long creek street	LXJ	4	Celastrina argiolus	1
Long creek street	LXJ	4	Colias poliographus	2
Long creek street	LXJ	6	Eurema blanda	1
Long creek street	LXJ	6	Zizina otis	2
Long creek street	LXJ	7	Pieris rapae	2
Long creek street	LXJ	7	Mycalesis mineus	1
Long creek street	LXJ	7	Lampides boeticus	2
Long creek street	LXJ	7	Graphium sarpedon	1
Long creek street	LXJ	8	Pieris canidia	1
Long creek street	LXJ	8	Mycalesis mineus	1
Long creek street	LXJ	8	Eurema hecabe	2
Long creek street	LXJ	8	Mycalesis mineus	2
Long creek street	LXJ	9	Lampides boeticus	1
Long creek street	LXJ	9	Eurema hecabe	1
Long creek street	LXJ	9	Zizeeria karsandra	1
Long creek street	LXJ	9	Mycalesis mineus	1
Long creek street	LXJ	9	Ypthima imitans	1
Long creek street	LXJ	9	Eurema hecabe	2
Long creek street	LXJ	9	Ypthima imitans	1
Long creek street	LXJ	9	Eurema hecabe	1
Long creek street	LXJ	9	Lobocla bifasciata	1
Long creek street	LXJ	9	Pelopidas mathias	2
Long creek street	LXJ	9	Pelopidas mathias	1
Long creek street	LXJ	9	Lampides boeticus	2
Long creek street	LXJ	9	Zizeeria karsandra	1
Long creek street	LXJ	9	Eurema hecabe	1
Long creek street	LXJ	10	Zizeeria karsandra	1
Long creek street	LXJ	10	Pieris rapae	2
Long creek street	LXJ	10	Colias poliographus	2
Long creek street	LXJ	10	Zizeeria karsandra	1
Long creek street	LXJ	11	Eurema blanda	1
Blue light by Joy City	LGHLC	6	Pieris rapae	2
Blue light by Joy City	LGHLC	6	Celastrina oreas	1
Blue light by Joy City	LGHLC	7	Argynnis hyperbius	1
Blue light by Joy City	LGHLC	7	Lampides boeticus	1
Blue light by Joy City	LGHLC	7	Pieris canidia	2
Blue light by Joy City	LGHLC	7	Graphium sarpedon	1
Blue light by Joy City	LGHLC	7	Pseudozizeeria maha	2
Blue light by Joy City	LGHLC	7	Colias poliographus	1
Blue light by Joy City	LGHLC	7	Colias poliographus	1
Blue light by Joy City	LGHLC	8	Pieris rapae	1
Blue light by Joy City	LGHLC	8	Zizeeria karsandra	2
Blue light by Joy City	LGHLC	9	Colias poliographus	1
Blue light by Joy City	LGHLC	10	Celastrina argiolus	2
Blue light by Joy City	LGHLC	10	Pieris rapae	1
Romma Road	LML	3	Papilio polytes	1
Romma Road	LML	4	Papilio bianor	1
Romma Road	LML	4	Pieris canidia	1
Romma Road	LML	4	Colias poliographus	1
Romma Road	LML	4	Delias belladonna	1
Romma Road	LML	5	Colias poliographus	1
Romma Road	LML	5	Papilio bianor	2
Romma Road	LML	5	Graphium cloanthus	2
Romma Road	LML	6	Papilio xuthus	1
Romma Road	LML	6	Colias poliographus	2
Romma Road	LML	6	Pieris rapae	1
Romma Road	LML	6	Pieris rapae	1
Romma Road	LML	6	Pieris rapae	3
Romma Road	LML	6	Leptosia nina	1
Romma Road	LML	6	Pieris rapae	1
Romma Road	LML	6	Apatura ilia	1
Romma Road	LML	6	Neope muirheadii	1
Romma Road	LML	6	Byasa impediens	1
Romma Road	LML	7	Pieris rapae	2
Romma Road	LML	7	Papilio polytes	1
Romma Road	LML	8	Papilio bianor	1
Romma Road	LML	8	Graphium sarpedon	1
Romma Road	LML	8	Sinthusa chandrana	1
Romma Road	LML	8	Polyura athamas	1
Romma Road	LML	9	Taraka hamada	2
Romma Road	LML	9	Leptosia nina	1
Romma Road	LML	10	Pieris rapae	1
Romma Road	LML	10	Parantica sita	1
Romma Road	LML	11	Pieris rapae	2
Avant-garde Road West	QWXL	4	Pieris canidia	1
Avant-garde Road West	QWXL	4	Colias poliographus	2
Avant-garde Road West	QWXL	4	Pieris canidia	1
Avant-garde Road West	QWXL	4	Papilio bianor	2
Avant-garde Road West	QWXL	4	Delias belladonna	1
Avant-garde Road West	QWXL	5	Colias poliographus	2
Avant-garde Road West	QWXL	7	Pieris rapae	3
Avant-garde Road West	QWXL	8	Pieris rapae	2
Avant-garde Road West	QWXL	8	Pieris melete	1
Avant-garde Road West	QWXL	8	Papilio xuthus	1
Avant-garde Road West	QWXL	8	Pieris canidia	1
Avant-garde Road West	QWXL	10	Danaus chrysippus	1
Avant-garde Road West	QWXL	10	Parantica sita	1
Avant-garde Road West	QWXL	11	Pieris melete	2
Avant-garde Road West	QWXL	11	Parantica sita	1
Yongchang wetland	YCSD	5	Colias poliographus	2
Yongchang wetland	YCSD	5	Colias fieldii	1
Yongchang wetland	YCSD	7	Pieris rapae	2
Yongchang wetland	YCSD	8	Papilio machaon	1
Yongchang wetland	YCSD	8	Parantica sita	1
Yongchang wetland	YCSD	8	Parantica sita	1
Yongchang wetland	YCSD	9	Parantica sita	1
Yongchang wetland	YCSD	9	Papilio bianor	2
Yongchang wetland	YCSD	9	Pseudergolis wedah	1
Yongchang wetland	YCSD	9	Pieris canidia	1
Yongchang wetland	YCSD	9	Papilio memnon	1
Yongchang wetland	YCSD	9	Danaus chrysippus	1
Yongchang wetland	YCSD	10	Mycalesis gotama	2
Yongchang wetland	YCSD	10	Phalanta phalantha	1
Yongchang wetland	YCSD	10	Parantica sita	1
Yongchang wetland	YCSD	10	Papilio xuthus	1
Yongchang wetland	YCSD	10	Taraka hamada	2
Yongchang wetland	YCSD	11	Parantica sita	1
Yongchang wetland	YCSD	11	Pieris rapae	2
Guan Guan Law Park	GSFZ	4	Colias poliographus	1
Guan Guan Law Park	GSFZ	5	Colias poliographus	1
Guan Guan Law Park	GSFZ	6	Chilades pandava	2
Guan Guan Law Park	GSFZ	6	Colias poliographus	1
Guan Guan Law Park	GSFZ	7	Papilio bianor	1
Guan Guan Law Park	GSFZ	7	Lampides boeticus	1
Guan Guan Law Park	GSFZ	8	Pieris canidia	1
Guan Guan Law Park	GSFZ	8	Chilades pandava	1
Guan Guan Law Park	GSFZ	8	Chilades pandava	1
Guan Guan Law Park	GSFZ	8	Chilades pandava	1
Guan Guan Law Park	GSFZ	8	Chilades pandava	2
Guan Guan Law Park	GSFZ	10	Delias subnubila	1
Low carbon center	DTZX	5	Papilio xuthus	1
Low carbon center	DTZX	5	Pieris canidia	1
Low carbon center	DTZX	6	Pieris melete	1
Low carbon center	DTZX	8	Pieris rapae	1
Low carbon center	DTZX	10	Pieris canidia	1
The Golden Juice River Bridge	JZHQ	2	Colias fieldii	1
The Golden Juice River Bridge	JZHQ	4	Pieris canidia	1
The Golden Juice River Bridge	JZHQ	4	Eurema hecabe	1
The Golden Juice River Bridge	JZHQ	5	Chilades pandava	2
The Golden Juice River Bridge	JZHQ	5	Graphium cloanthus	1
The Golden Juice River Bridge	JZHQ	5	Pieris canidia	1
The Golden Juice River Bridge	JZHQ	5	Papilio bianor	1
The Golden Juice River Bridge	JZHQ	5	Chilades pandava	1
The Golden Juice River Bridge	JZHQ	6	Eurema hecabe	1
The Golden Juice River Bridge	JZHQ	6	Celastrina argiolus	1
The Golden Juice River Bridge	JZHQ	7	Graphium sarpedon	1
The Golden Juice River Bridge	JZHQ	7	Pieris rapae	1
The Golden Juice River Bridge	JZHQ	8	Eurema hecabe	1
The Golden Juice River Bridge	JZHQ	8	Celastrina argiolus	2
The Golden Juice River Bridge	JZHQ	9	Papilio bianor	1
The Golden Juice River Bridge	JZHQ	9	Parantica sita	1
The Golden Juice River Bridge	JZHQ	10	Pieris canidia	1
The Golden Juice River Bridge	JZHQ	10	Pieris melete	1
The Golden Juice River Bridge	JZHQ	10	Papilio bianor	1
The Golden Juice River Bridge	JZHQ	10	Parantica sita	1
The Golden Juice River Bridge	JZHQ	10	Parantica sita	1
The Golden Juice River Bridge	JZHQ	10	Zizina otis	1
Bai Yi Temple garden	BYSYY	4	Pieris rapae	2
Bai Yi Temple garden	BYSYY	7	Pieris rapae	1
Bai Yi Temple garden	BYSYY	7	Pseudozizeeria maha	2
Bai Yi Temple garden	BYSYY	8	Colias poliographus	1
Bai Yi Temple garden	BYSYY	8	Chilades pandava	2
Bai Yi Temple garden	BYSYY	9	Pieris rapae	1
Bai Yi Temple garden	BYSYY	10	Pieris canidia	1
Bai Yi Temple garden	BYSYY	10	Pseudozizeeria maha	1
Bai Yi Temple garden	BYSYY	10	Pieris canidia	2
Bai Yi Temple garden	BYSYY	10	Zizeeria karsandra	2
Bai Yi Temple garden	BYSYY	11	Lampides boeticus	5
Bai Yi Temple garden	BYSYY	11	Lampides boeticus	2
Bai Yi Temple garden	BYSYY	11	Lampides boeticus	4
Bai Yi Temple garden	BYSYY	11	Lampides boeticus	3
Bai Yi Temple garden	BYSYY	11	Colias poliographus	1
Bai Yi Temple garden	BYSYY	11	Zizina otis	1
Xindu Dragon City Park	XDLC	3	Colias poliographus	1
Xindu Dragon City Park	XDLC	4	Pieris melete	1
Xindu Dragon City Park	XDLC	4	Papilio xuthus	1
Xindu Dragon City Park	XDLC	5	Colias poliographus	1
Xindu Dragon City Park	XDLC	6	Celastrina lavendularis	1
Xindu Dragon City Park	XDLC	6	Chilades pandava	1
Xindu Dragon City Park	XDLC	7	Apatura ilia	1
Xindu Dragon City Park	XDLC	7	Chilades pandava	1
Xindu Dragon City Park	XDLC	8	Pieris melete	1
Xindu Dragon City Park	XDLC	8	Chilades pandava	1
Xindu Dragon City Park	XDLC	10	Chilades pandava	2
Xindu Dragon City Park	XDLC	12	Pseudozizeeria maha	2
Panlong River next to Xijing Temple	XJS	4	Papilio bianor	1
Panlong River next to Xijing Temple	XJS	5	Papilio polytes	1
Panlong River next to Xijing Temple	XJS	5	Colias fieldii	1
Panlong River next to Xijing Temple	XJS	5	Colias poliographus	1
Panlong River next to Xijing Temple	XJS	5	Papilio bianor	1
Panlong River next to Xijing Temple	XJS	6	Celastrina argiolus	1
Panlong River next to Xijing Temple	XJS	6	Papilio polytes	1
Panlong River next to Xijing Temple	XJS	6	Apatura ilia	1
Panlong River next to Xijing Temple	XJS	6	Papilio bianor	1
Panlong River next to Xijing Temple	XJS	6	Pieris melete	1
Panlong River next to Xijing Temple	XJS	6	Athyma opalina	1
Panlong River next to Xijing Temple	XJS	7	Chilades pandava	7
Panlong River next to Xijing Temple	XJS	7	Chilades pandava	3
Panlong River next to Xijing Temple	XJS	7	Chilades pandava	6
Panlong River next to Xijing Temple	XJS	7	Papilio machaon	4
Panlong River next to Xijing Temple	XJS	8	Papilio bianor	1
Panlong River next to Xijing Temple	XJS	8	Pieris melete	1
Panlong River next to Xijing Temple	XJS	9	Chilades pandava	1
Panlong River next to Xijing Temple	XJS	10	Pseudozizeeria maha	2
Panlong River next to Xijing Temple	XJS	10	Melanitis leda	1
Panlong River next to Xijing Temple	XJS	10	Danaus chrysippus	1
Panlong River next to Xijing Temple	XJS	10	Pieris canidia	1
Panlong River next to Xijing Temple	XJS	12	Pieris canidia	1
Colorful small garden	QCXYY	3	Colias poliographus	2
Colorful small garden	QCXYY	5	Pieris canidia	1
Colorful small garden	QCXYY	5	Chilades pandava	2
Colorful small garden	QCXYY	6	Pieris melete	1
Colorful small garden	QCXYY	6	Pseudergolis wedah	1
Colorful small garden	QCXYY	6	Pieris rapae	1
Colorful small garden	QCXYY	7	Chilades pandava	2
Colorful small garden	QCXYY	7	Pieris rapae	1
Colorful small garden	QCXYY	8	Papilio helenus	1
Colorful small garden	QCXYY	10	Eurema hecabe	1
Colorful small garden	QCXYY	11	Pieris canidia	1
Jinshu Spring Ribbon Park	JSCDZGY	3	Pieris rapae	1
Jinshu Spring Ribbon Park	JSCDZGY	3	Colias fieldii	1
Jinshu Spring Ribbon Park	JSCDZGY	4	Colias poliographus	2
Jinshu Spring Ribbon Park	JSCDZGY	4	Papilio xuthus	1
Jinshu Spring Ribbon Park	JSCDZGY	5	Colias poliographus	3
Jinshu Spring Ribbon Park	JSCDZGY	5	Colias poliographus	1
Jinshu Spring Ribbon Park	JSCDZGY	5	Pieris rapae	1
Jinshu Spring Ribbon Park	JSCDZGY	6	Papilio bianor	1
Jinshu Spring Ribbon Park	JSCDZGY	6	Pieris melete	1
Jinshu Spring Ribbon Park	JSCDZGY	6	Colias poliographus	3
Jinshu Spring Ribbon Park	JSCDZGY	6	Pieris melete	1
Jinshu Spring Ribbon Park	JSCDZGY	6	Papilio xuthus	1
Jinshu Spring Ribbon Park	JSCDZGY	6	Celastrina argiolus	2
Jinshu Spring Ribbon Park	JSCDZGY	6	Parantica sita	1
Jinshu Spring Ribbon Park	JSCDZGY	7	Papilio xuthus	1
Jinshu Spring Ribbon Park	JSCDZGY	7	Celastrina oreas	2
Jinshu Spring Ribbon Park	JSCDZGY	8	Pieris melete	2
Jinshu Spring Ribbon Park	JSCDZGY	8	Colias poliographus	3
Jinshu Spring Ribbon Park	JSCDZGY	8	Celastrina argiolus	2
Jinshu Spring Ribbon Park	JSCDZGY	8	Papilio xuthus	1
Jinshu Spring Ribbon Park	JSCDZGY	8	Pieris canidia	2
Jinshu Spring Ribbon Park	JSCDZGY	9	Pieris rapae	2
Jinshu Spring Ribbon Park	JSCDZGY	10	Papilio bianor	1
Jinshu Spring Ribbon Park	JSCDZGY	10	Pieris rapae	2
Jinshu Spring Ribbon Park	JSCDZGY	10	Chilades pandava	2
Jerlin Park	JLY	3	Colias fieldii	2
Jerlin Park	JLY	5	Pieris canidia	1
Jerlin Park	JLY	6	Pieris rapae	1
Jerlin Park	JLY	6	Eurema hecabe	1
Jerlin Park	JLY	9	Eurema hecabe	1
Jerlin Park	JLY	10	Pieris canidia	1
Jerlin Park	JLY	10	Chilades pandava	2
Jerlin Park	JLY	11	Pseudozizeeria maha	3
Jerlin Park	JLY	11	Colias poliographus	1
Jerlin Park	JLY	11	Parantica sita	1
Jerlin Park	JLY	11	Colias fieldii	1
Dongxu Juncheng	DXJC	3	Pieris canidia	1
Dongxu Juncheng	DXJC	6	Chilades pandava	2
Dongxu Juncheng	DXJC	6	Pieris rapae	1
Dongxu Juncheng	DXJC	7	Chilades pandava	1
Dongxu Juncheng	DXJC	9	Neptis soma	1
Dongxu Juncheng	DXJC	9	Danaus genutia	1
Dongxu Juncheng	DXJC	9	Taraka hamada	1
Dongxu Juncheng	DXJC	10	Pieris rapae	1
Dongxu Juncheng	DXJC	10	Chilades pandava	2
Dongxu Juncheng	DXJC	11	Pieris rapae	1
Sheung Yeung Street (Da On Road)	SYJ	2	Pieris rapae	1
Sheung Yeung Street (Da On Road)	SYJ	3	Pieris canidia	1
Sheung Yeung Street (Da On Road)	SYJ	4	Colias poliographus	1
Sheung Yeung Street (Da On Road)	SYJ	6	Pieris rapae	1
Sheung Yeung Street (Da On Road)	SYJ	7	Pieris canidia	1
Sheung Yeung Street (Da On Road)	SYJ	8	Pseudozizeeria maha	1
Sheung Yeung Street (Da On Road)	SYJ	9	Pieris canidia	1
Sheung Yeung Street (Da On Road)	SYJ	9	Neptis sappho	1
Sheung Yeung Street (Da On Road)	SYJ	10	Pieris rapae	1
Crystal Licheng	SJLC	3	Pseudozizeeria maha	1
Crystal Licheng	SJLC	3	Zizina otis	1
Crystal Licheng	SJLC	4	Byasa impediens	1
Crystal Licheng	SJLC	4	Celastrina argiolus	3
Crystal Licheng	SJLC	4	Papilio xuthus	1
Crystal Licheng	SJLC	4	Colias poliographus	1
Crystal Licheng	SJLC	4	Lampides boeticus	1
Crystal Licheng	SJLC	5	Celastrina argiolus	3
Crystal Licheng	SJLC	5	Graphium cloanthus	1
Crystal Licheng	SJLC	8	Celastrina lavendularis	1
Crystal Licheng	SJLC	8	Chilades pandava	2
Crystal Licheng	SJLC	8	Graphium sarpedon	2
Crystal Licheng	SJLC	8	Chilades pandava	2
Crystal Licheng	SJLC	9	Taraka hamada	2
Crystal Licheng	SJLC	9	Zizeeria karsandra	2
Crystal Licheng	SJLC	9	Zizeeria karsandra	1
Crystal Licheng	SJLC	11	Sinthusa chandrana	1
Crystal Licheng	SJLC	11	Ahlbergia frivaldszkyi	1
China Tianjing Bay	HXTJW	4	Papilio xuthus	1
China Tianjing Bay	HXTJW	4	Pieris canidia	1
China Tianjing Bay	HXTJW	7	Pieris rapae	2
China Tianjing Bay	HXTJW	7	Parantica sita	1
China Tianjing Bay	HXTJW	7	Pieris rapae	1
China Tianjing Bay	HXTJW	8	Pieris canidia	1
China Tianjing Bay	HXTJW	9	Parantica sita	1
China Tianjing Bay	HXTJW	9	Papilio xuthus	1
China Tianjing Bay	HXTJW	9	Eurema hecabe	1
China Tianjing Bay	HXTJW	10	Zizeeria karsandra	1
China Tianjing Bay	HXTJW	10	Papilio xuthus	1
China Tianjing Bay	HXTJW	11	Pieris canidia	1
Sunflower Commune	KHGS	4	Pieris melete	1
Sunflower Commune	KHGS	5	Pieris napi	1
Sunflower Commune	KHGS	6	Pieris canidia	1
Sunflower Commune	KHGS	6	Zizeeria maha	1
Sunflower Commune	KHGS	8	Zizina otis	1
Sunflower Commune	KHGS	9	Papilio demoleus	1
Sunflower Commune	KHGS	9	Pieris rapae	2
Star Park	XCGY	3	Pieris melete	1
Star Park	XCGY	4	Pieris napi	1
Star Park	XCGY	4	Pieris napi	1
Star Park	XCGY	4	Pieris melete	1
Star Park	XCGY	5	Papilio demoleus	1
Star Park	XCGY	5	Pieris melete	1
Star Park	XCGY	6	Papilio demoleus	1
Star Park	XCGY	6	Pieris rapae	1
Star Park	XCGY	8	Zizeeria maha	2
Star Park	XCGY	8	Zizeeria maha	1
Star Park	XCGY	9	Zizeeria maha	2
Dongjiawan group	DJW	3	Pieris rapae	1
Dongjiawan group	DJW	4	Pieris melete	1
Dongjiawan group	DJW	6	Pieris napi	1
Dongjiawan group	DJW	8	Zizeeria maha	1
Dongjiawan group	DJW	8	Pieris canidia	1
Dongjiawan group	DJW	9	Zizeeria maha	1
Municipal administrative center	SJXZZX	4	Pieris melete	1
Municipal administrative center	SJXZZX	4	Pieris napi	1
Municipal administrative center	SJXZZX	6	Delias pasithoe	1
Municipal administrative center	SJXZZX	8	Pieris melete	2
Municipal administrative center	SJXZZX	9	Zizeeria maha	1
Municipal administrative center	SJXZZX	10	Delias pasithoe	1

## Sheet: Community green space
		Month		Amount
Yunnan Literature and Art Museum	YNWXYSG	2	Pieris rapae	1
Yunnan Literature and Art Museum	YNWXYSG	4	Pieris napi	1
Yunnan Literature and Art Museum	YNWXYSG	5	Pieris melete	2
Yunnan Literature and Art Museum	YNWXYSG	5	Pachliopta aristolochiae	1
Yunnan Literature and Art Museum	YNWXYSG	6	Papilio memnon	1
Yunnan Literature and Art Museum	YNWXYSG	6	Pieris rapae	2
Yunnan Literature and Art Museum	YNWXYSG	7	Pieris rapae	2
Yunnan Literature and Art Museum	YNWXYSG	8	Pieris napi	2
Yunnan Literature and Art Museum	YNWXYSG	8	Pieris rapae	1
Yunnan Literature and Art Museum	YNWXYSG	10	Arhopala amphimuta	2
Five star Garden	WXCY	3	Arhopala amphimuta	1
Five star Garden	WXCY	4	Pieris canidia	1
Five star Garden	WXCY	5	Papilio xuthus	1
Five star Garden	WXCY	7	Papilio memnon	1
Five star Garden	WXCY	8	Zizeeria maha	1
Olive home	GLJY	3	Vanessa indica	1
Olive home	GLJY	3	Leptotes pirithous	1
Olive home	GLJY	6	Arhopala amphimuta	1
Olive home	GLJY	6	Leptotes pirithous	2
Olive home	GLJY	7	Vanessa cardui	1
Olive home	GLJY	7	Leptotes pirithous	1
Olive home	GLJY	7	Pieris napi	1
Olive home	GLJY	8	Euploea mulciber	1
Olive home	GLJY	8	Zizeeria maha	2
Olive home	GLJY	8	Papilio polytes	2
Olive home	GLJY	8	Papilio xuthus	1
Olive home	GLJY	9	Zizeeria otis	1
Olive home	GLJY	9	Vanessa cardui	1
Olive home	GLJY	10	Aporia crataegi	1
Olive home	GLJY	10	Papilio xuthus	1
Bozhong Garden	BZHZ	3	Pieris canidia	2
Bozhong Garden	BZHZ	4	Satyrium esculapii	1
Bozhong Garden	BZHZ	5	Papilio memnon	1
Bozhong Garden	BZHZ	8	Papilio xuthus	1
Bozhong Garden	BZHZ	9	Papilio memnon	2
Bozhong Garden	BZHZ	9	Pseudozizeeria maha	1
High-tech neighborhood	GXLL	6	Leptotes pirithous	1
High-tech neighborhood	GXLL	6	Pieris rapae	1
High-tech neighborhood	GXLL	6	Pieris rapae	1
High-tech neighborhood	GXLL	6	Pieris canidia	1
High-tech neighborhood	GXLL	6	Pieris melete	1
High-tech neighborhood	GXLL	6	Leptotes pirithous	2
High-tech neighborhood	GXLL	7	Delias pasithoe	1
High-tech neighborhood	GXLL	9	Satyrium esculapii	2
High-tech neighborhood	GXLL	9	Leptotes pirithous	1
High-tech neighborhood	GXLL	9	Zizeeria maha	1
Garden of Milan	MLY	3	Papilio bianor	1
Garden of Milan	MLY	4	Pieris melete	1
Garden of Milan	MLY	4	Zizina otis	1
Garden of Milan	MLY	7	Papilio bianor	1
Garden of Milan	MLY	8	Zizeeria maha	2
Garden of Milan	MLY	8	Zizeeria maha	3
Garden of Milan	MLY	8	Zizeeria maha	2
Garden of Milan	MLY	8	Zizeeria maha	1
Garden of Milan	MLY	8	Papilio bianor	1
Garden of Milan	MLY	10	Papilio bianor	1
Southwest Forestry University	XNLYDX	8	Pieris canidia	1
Southwest Forestry University	XNLYDX	8	Zizina otis	1
Southwest Forestry University	XNLYDX	8	Zizeeria maha	1
Southwest Forestry University	XNLYDX	8	Delias pasithoe	1
Southwest Forestry University	XNLYDX	10	Pieris canidia	1
Southwest Forestry University	XNLYDX	10	Delias pasithoe	1
Southwest Forestry University	XNLYDX	10	Anthocharis fabricii	1
Wuhua Plaza	WHGC	4	Papilio bianor	1
Wuhua Plaza	WHGC	6	Pieris melete	1
Wuhua Plaza	WHGC	7	Papilio polytes	1
Wuhua Plaza	WHGC	8	Pieris melete	1
Wuhua Plaza	WHGC	8	Arhopala amphimuta	2
Wuhua Plaza	WHGC	9	Papilio bianor	1
Wuhua Plaza	WHGC	10	Pieris canidia	1
Wuhua Plaza	WHGC	10	Pieris brassicae	1
Dianchi International Convention and Exhibition Center	DCGJHZZX	3	Danaus genutia	2
Dianchi International Convention and Exhibition Center	DCGJHZZX	5	Colias poliographus	1
Dianchi International Convention and Exhibition Center	DCGJHZZX	5	Colias fieldii	1
Dianchi International Convention and Exhibition Center	DCGJHZZX	5	Celastrina argiolus	2
Dianchi International Convention and Exhibition Center	DCGJHZZX	6	Celastrina argiolus	2
Dianchi International Convention and Exhibition Center	DCGJHZZX	6	Ypthima imitans	1
Dianchi International Convention and Exhibition Center	DCGJHZZX	8	Colias fieldii	1
Dianchi International Convention and Exhibition Center	DCGJHZZX	8	Parantica sita	1
Dianchi International Convention and Exhibition Center	DCGJHZZX	9	Danaus chrysippus	1
Dianchi International Convention and Exhibition Center	DCGJHZZX	9	Danaus chrysippus	1
Dianchi International Convention and Exhibition Center	DCGJHZZX	9	Pieris canidia	1
Dianchi International Convention and Exhibition Center	DCGJHZZX	9	Parantica sita	1
Dianchi International Convention and Exhibition Center	DCGJHZZX	10	Leptosia nina	1
Dianchi International Convention and Exhibition Center	DCGJHZZX	10	Tirumala septentrionis	1
Dianchi International Convention and Exhibition Center	DCGJHZZX	10	Eurema laeta	1
Dianchi International Convention and Exhibition Center	DCGJHZZX	10	Pieris canidia	1
Dianchi International Convention and Exhibition Center	DCGJHZZX	10	Vanessa indica	1
Dianchi International Convention and Exhibition Center	DCGJHZZX	10	Cynthia cardui	1
Dianchi International Convention and Exhibition Center	DCGJHZZX	11	Danaus chrysippus	1
Dianchi International Convention and Exhibition Center	DCGJHZZX	11	Parantica sita	1
Dianchi International Convention and Exhibition Center	DCGJHZZX	11	Danaus genutia	1
Oriental Rose Garden	DFMGY	7	Chilades pandava	2
Oriental Rose Garden	DFMGY	7	Zizeeria karsandra	1
Oriental Rose Garden	DFMGY	8	Parantica sita	1
Oriental Rose Garden	DFMGY	8	Chilades pandava	1
Yihui Garden	YHY	3	Lampides boeticus	1
Yihui Garden	YHY	3	Leptosia nina	1
Yihui Garden	YHY	6	Pieris canidia	1
Yihui Garden	YHY	8	Chilades pandava	1
Yihui Garden	YHY	9	Eurema hecabe	1
Heaven Yi peak view	TYFJ	5	Zizeeria karsandra	1
Heaven Yi peak view	TYFJ	5	Papilio xuthus	1
Heaven Yi peak view	TYFJ	6	Lampides boeticus	3
Heaven Yi peak view	TYFJ	6	Papilio bianor	1
Heaven Yi peak view	TYFJ	6	Vanessa indica	1
Heaven Yi peak view	TYFJ	9	Danaus genutia	1
Heaven Yi peak view	TYFJ	9	Eurema hecabe	1
Heaven Yi peak view	TYFJ	9	Zizeeria karsandra	2
Heaven Yi peak view	TYFJ	9	Graphium sarpedon	1
Heaven Yi peak view	TYFJ	9	Papilio bianor	1
Heaven Yi peak view	TYFJ	9	Papilio xuthus	1
Happy neighborhood	XFLL	6	Pieris rapae	2
Happy neighborhood	XFLL	7	Leptosia nina	1
Happy neighborhood	XFLL	8	Pieris canidia	2
Happy neighborhood	XFLL	8	Pseudozizeeria maha	1
Happy neighborhood	XFLL	9	Pieris canidia	1
Happy neighborhood	XFLL	9	Pseudozizeeria maha	2
Kunchuan Park	KCGY	2	Colias fieldii	1
Kunchuan Park	KCGY	4	Colias poliographus	2
Kunchuan Park	KCGY	4	Papilio bianor	1
Kunchuan Park	KCGY	4	Papilio xuthus	1
Kunchuan Park	KCGY	9	Polyura athamas	2
Kunchuan Park	KCGY	9	Taraka hamada	1
Kunchuan Park	KCGY	9	Papilio xuthus	1
Kunchuan Park	KCGY	9	Neptis soma	1
Kunchuan Park	KCGY	9	Chilades pandava	2
Kunchuan Park	KCGY	9	Papilio machaon	1
Kunchuan Park	KCGY	9	Pieris canidia	1
Kunchuan Park	KCGY	11	Zizina otis	2
Perfume town	XSXZ	2	Pieris rapae	1
Perfume town	XSXZ	4	Colias poliographus	1
Perfume town	XSXZ	5	Celastrina argiolus	3
Perfume town	XSXZ	5	Papilio xuthus	1
Perfume town	XSXZ	8	Polyura athamas	1
Perfume town	XSXZ	8	Graphium sarpedon	1
Perfume town	XSXZ	8	Zizeeria karsandra	1
Perfume town	XSXZ	8	Zizeeria karsandra	1
Perfume town	XSXZ	8	Papilio xuthus	1
Perfume town	XSXZ	8	Chilades pandava	1
Helen International	HLGJ	3	Graphium sarpedon	1
Helen International	HLGJ	5	Celastrina argiolus	3
Helen International	HLGJ	5	Graphium sarpedon	1
Helen International	HLGJ	6	Colias poliographus	1
Helen International	HLGJ	6	Pieris rapae	1
Helen International	HLGJ	6	Celastrina argiolus	1
Helen International	HLGJ	6	Celastrina argiolus	1
Helen International	HLGJ	9	Zizeeria karsandra	2
Helen International	HLGJ	9	Leptosia nina	1
Helen International	HLGJ	9	Papilio xuthus	1
Helen International	HLGJ	9	Zizeeria karsandra	5
Helen International	HLGJ	10	Argynnis hyperbius	1
Helen International	HLGJ	11	Zizina otis	1
Helen International	HLGJ	11	Leptosia nina	1
Helen International	HLGJ	11	Zizina otis	3
Helen International	HLGJ	11	Polyura athamas	1
Helen International	HLGJ	11	Parantica sita	1
Yi LAN Court	YLY	8	Pieris canidia	1
Yi LAN Court	YLY	8	Eurema hecabe	2
Yi LAN Court	YLY	8	Eurema hecabe	1
Yi LAN Court	YLY	8	Eurema hecabe	1
Yi LAN Court	YLY	8	Chilades pandava	23
Yi LAN Court	YLY	8	Eurema hecabe	1
Yi LAN Court	YLY	9	Eurema hecabe	2
Yi LAN Court	YLY	9	Eurema hecabe	2
Yi LAN Court	YLY	9	Zizeeria karsandra	2
Yi LAN Court	YLY	9	Cynthia cardui	1
Yi LAN Court	YLY	10	Eurema hecabe	1
Yi LAN Court	YLY	10	Eurema blanda	1
Yi LAN Court	YLY	10	Eurema hecabe	2
Yi LAN Court	YLY	10	Zizeeria karsandra	2
Yi LAN Court	YLY	10	Eurema blanda	1
Yi LAN Court	YLY	10	Phalanta phalantha	1
Yi LAN Court	YLY	10	Papilio bianor	1
Yi LAN Court	YLY	12	Chilades pandava	1

## Sheet: Guandu Forest Park
D1	Month		Amount
GDSLGY-D1	4	Chilades pandava	1
GDSLGY-D1	6	Leptosia nina	1
GDSLGY-D1	7	Parantica sita	1
GDSLGY-D1	8	Chilades pandava	3
GDSLGY-D1	8	Chilades pandava	1
GDSLGY-D1	8	Chilades pandava	2
GDSLGY-D1	9	Pieris canidia	1
GDSLGY-D1	9	Chilades pandava	2
GDSLGY-D1	9	Chilades pandava	1
GDSLGY-D1	9	Chilades pandava	2
D2
GDSLGY-D2	4	Delias belladonna	1
GDSLGY-D2	5	Graphium sarpedon	1
GDSLGY-D2	6	Pieris canidia	1
GDSLGY-D2	9	Cepora nerissa	1
GDSLGY-D2	9	Papilio xuthus	1
D3
GDSLGY-D4	4	Leptosia nina	1
GDSLGY-D4	4	Delias belladonna	1
GDSLGY-D4	4	Leptosia nina	1
GDSLGY-D4	4	Leptosia nina	1
GDSLGY-D4	4	Pieris canidia	2
GDSLGY-D4	4	Pieris canidia	1
GDSLGY-D4	6	Pseudozizeeria maha	1
GDSLGY-D4	7	Pieris rapae	1
D5
GDSLGY-D6	4	Pieris canidia	1
GDSLGY-D6	4	Leptosia nina	1
GDSLGY-D6	5	Pseudozizeeria maha	1
GDSLGY-D6	6	Leptosia nina	1
GDSLGY-D6	7	Pieris rapae	1
GDSLGY-D6	7	Pieris canidia	1
GDSLGY-D6	8	Chilades pandava	2

## Sheet: Ruyi Park
D1	Month		Amount
RYGY-D1	3	Colias fieldii	1
RYGY-D1	3	Zizeeria karsandra	1
RYGY-D1	3	Eurema blanda	1
RYGY-D1	3	Colias fieldii	2
RYGY-D1	3	Colias fieldii	1
RYGY-D1	3	Colias poliographus	1
RYGY-D1	3	Zizina otis	1
RYGY-D1	3	Colias fieldii	1
RYGY-D1	4	Zizeeria karsandra	2
RYGY-D1	4	Colias poliographus	1
RYGY-D1	4	Zizina otis	4
RYGY-D1	5	Graphium sarpedon	1
RYGY-D1	5	Leptosia nina	1
RYGY-D1	5	Lampides boeticus	1
RYGY-D1	6	Leptosia nina	6
RYGY-D1	6	Pseudozizeeria maha	1
RYGY-D1	6	Zizina otis	1
RYGY-D1	6	Colias poliographus	1
RYGY-D1	6	Papilio bianor	1
RYGY-D1	7	Pieris rapae	1
RYGY-D1	7	Pieris canidia	1
RYGY-D1	7	Zizina otis	1
RYGY-D1	7	Leptosia nina	2
RYGY-D1	7	Leptosia nina	1
RYGY-D1	8	Papilio xuthus	1
RYGY-D1	8	Zizina otis	2
RYGY-D1	8	Graphium sarpedon	1
RYGY-D1	8	Apatura ilia	2
RYGY-D1	8	Papilio bianor	1
RYGY-D1	8	Eurema hecabe	1
RYGY-D1	8	Zizina otis	2
RYGY-D1	8	Parantica sita	1
RYGY-D1	8	Chilades pandava	1
RYGY-D1	8	Leptotes plinius	1
RYGY-D1	9	Pieris canidia	1
RYGY-D1	9	Papilio xuthus	1
RYGY-D1	10	Zizina otis	1
RYGY-D1	10	Pseudozizeeria maha	2
RYGY-D1	10	Apatura ilia	1
RYGY-D1	10	Graphium sarpedon	1
RYGY-D1	10	Papilio bianor	1
RYGY-D1	11	Papilio xuthus	1
RYGY-D1	11	Leptosia nina	1
RYGY-D1	11	Taraka hamada	1
RYGY-D1	11	Polyura athamas	1
RYGY-D1	11	Zizina otis	1
RYGY-D1	11	Zizina otis	2
RYGY-D1	11	Colias poliographus	1
RYGY-D1	12	Pseudozizeeria maha	1
RYGY-D1	12	Lampides boeticus	1
D2
RYGY-D2	3	Colias poliographus	1
RYGY-D2	3	Zizina otis	1
RYGY-D2	5	Zizina otis	1
RYGY-D2	5	Polyura athamas	1
RYGY-D2	6	Pseudozizeeria maha	2
RYGY-D2	6	Zizina otis	1
RYGY-D2	6	Graphium sarpedon	2
RYGY-D2	6	Leptosia nina	1
RYGY-D2	7	Leptosia nina	1
RYGY-D2	7	Pseudozizeeria maha	1
RYGY-D2	8	Graphium sarpedon	3
RYGY-D2	8	Chilades pandava	2
RYGY-D2	8	Chilades pandava	1
RYGY-D2	8	Chilades pandava	2
RYGY-D2	9	Papilio xuthus	1
RYGY-D2	9	Pieris canidia	1
RYGY-D2	9	Zizina otis	1
RYGY-D2	9	Lampides boeticus	2
RYGY-D2	9	Taraka hamada	1
RYGY-D2	9	Zizina otis	3
RYGY-D2	9	Zizeeria karsandra	2
RYGY-D2	9	Zizeeria karsandra	6
RYGY-D2	10	Chilades pandava	2
RYGY-D2	10	Papilio xuthus	2
RYGY-D2	11	Papilio xuthus	1
RYGY-D2	11	Pseudozizeeria maha	3
RYGY-D2	11	Papilio xuthus	1
D3
RYGY-D3	7	Pieris canidia	2
RYGY-D3	7	Lampides boeticus	2
RYGY-D3	7	Eurema blanda	1
RYGY-D3	9	Celastrina lavendularis	1
RYGY-D3	10	Pseudozizeeria maha	1
RYGY-D3	11	Colias poliographus	1
RYGY-D3	11	Vanessa indica	1
D4
RYGY-D4	4	Leptosia nina	1
D5
RYGY-D5	4	Leptosia nina	1
RYGY-D5	5	Lampides boeticus	1
RYGY-D5	6	Vanessa indica	1
RYGY-D5	6	Leptosia nina	1
RYGY-D5	7	Leptosia nina	1
RYGY-D5	8	Zizeeria karsandra	1
RYGY-D5	8	Pseudozizeeria maha	1
RYGY-D5	9	Lampides boeticus	4
RYGY-D5	9	Lampides boeticus	2
RYGY-D5	9	Papilio xuthus	1
RYGY-D5	9	Zizeeria karsandra	3
RYGY-D5	10	Lampides boeticus	2
RYGY-D5	10	Vanessa indica	1
RYGY-D5	10	Polyura athamas	1
RYGY-D5	11	Zizina otis	1
RYGY-D5	11	Leptosia nina	1
D6
RYGY-D6	8	Zizina otis	2
RYGY-D6	9	Vanessa indica	1
RYGY-D6	9	Zizina otis	3
RYGY-D6	9	Zizeeria karsandra	2
D7
RYGY-D7	4	Colias fieldii	1
RYGY-D7	6	Leptosia nina	1
RYGY-D7	6	Leptosia nina	2
RYGY-D7	6	Pieris canidia	1
D8
RYGY-D8	7	Pieris rapae	1

## Sheet: Lotus pond
D1	Month		Amount
LHCGY-D1	7	Pieris canidia	1
D3
LHCGY-D3	6	Papilio bianor	1
LHCGY-D3	7	Parantica sita	1
LHCGY-D3	9	Celastrina argiolus	2
LHCGY-D3	10	Delias belladonna	1
D4
LHCGY-D4	4	Papilio xuthus	1
LHCGY-D4	5	Delias belladonna	1
LHCGY-D4	5	Papilio bianor	1
LHCGY-D4	6	Papilio bianor	1
LHCGY-D4	6	Papilio xuthus	1
LHCGY-D4	7	Papilio xuthus	1
LHCGY-D4	9	Papilio bianor	1
LHCGY-D4	9	Papilio xuthus	1
LHCGY-D4	9	Pieris canidia	1
LHCGY-D4	9	Celastrina argiolus	1
D5
LHCGY-D5	6	Parantica sita	1
LHCGY-D5	6	Papilio xuthus	1

## Sheet: Biji Park
D1			Amount
BJGY-D1	8	Celastrina lavendularis	1
BJGY-D1	9	Chilades pandava	2
BJGY-D1	9	Chilades pandava	2
D2
BJGY-D2	7	Chilades pandava	2
BJGY-D2	9	Chilades pandava	2
D3
BJGY-D3	5	Pieris canidia	1
BJGY-D3	5	Chilades pandava	1
BJGY-D3	7	Pieris canidia	2
BJGY-D3	7	Chilades pandava	2
BJGY-D3	7	Eurema hecabe	3
BJGY-D3	8	Zizeeria karsandra	2
BJGY-D3	8	Chilades pandava	2
BJGY-D3	8	Pieris canidia	2
BJGY-D3	10	Pieris canidia	2
D4
BJGY-D4	8	Graphium sarpedon	1
BJGY-D4	9	Eurema hecabe	1
BJGY-D4	10	Chilades pandava	2

## Sheet: Xi Hua Yuan
D1	Month		Amount
XHY-D1	2	Leptosia nina	2
XHY-D1	2	Leptosia nina	1
XHY-D1	3	Graphium sarpedon	1
XHY-D1	3	Graphium sarpedon	1
XHY-D1	3	Lampides boeticus	1
XHY-D1	5	Papilio xuthus	1
XHY-D1	5	Pseudozizeeria maha	1
XHY-D1	6	Graphium sarpedon	1
XHY-D1	7	Graphium sarpedon	1
XHY-D1	7	Papilio xuthus	1
XHY-D1	10	Papilio helenus	1
XHY-D1	11	Papilio xuthus	1
D2
XHY-D2	10	Tirumala septentrionis	1
D3
XHY-D3	3	Pseudozizeeria maha	2
XHY-D3	3	Graphium sarpedon	1
XHY-D3	3	Pseudozizeeria maha	1
XHY-D3	3	Argynnis hyperbius	1
XHY-D3	3	Colias fieldii	1
XHY-D3	5	Graphium sarpedon	1
XHY-D3	7	Parantica sita	1
XHY-D3	8	Chilades pandava	1
XHY-D3	8	Pieris canidia	1
D4
XHY-D4	1	Lampides boeticus	1
XHY-D4	3	Papilio bianor	1
XHY-D4	5	Zizina otis	1
XHY-D4	5	Pseudozizeeria maha	2
XHY-D4	5	Delias belladonna	1
XHY-D4	6	Parantica melaneus	1
XHY-D4	6	Pieris rapae	1
XHY-D4	6	Leptosia nina	2
XHY-D4	7	Papilio xuthus	1
XHY-D4	7	Parantica sita	1
XHY-D4	7	Pieris canidia	1
XHY-D4	8	Chilades pandava	1
XHY-D4	8	Graphium cloanthus	1
XHY-D4	8	Chilades pandava	2
XHY-D4	8	Chilades pandava	1
XHY-D4	8	Chilades pandava	1
XHY-D4	9	Pieris canidia	1
XHY-D4	9	Eurema hecabe	1
XHY-D4	11	Parantica sita	1

## Sheet: Country park
D1	Month		Amount
JYGY-D1	3	Pieris canidia	1
JYGY-D1	3	Papilio xuthus	1
JYGY-D1	4	Leptosia nina	1
JYGY-D1	4	Papilio bianor	2
JYGY-D1	4	Papilio bianor	2
JYGY-D1	4	Papilio protenor	3
JYGY-D1	4	Kaniska canace	2
JYGY-D1	5	Papilio polytes	4
JYGY-D1	5	Eurema blanda	1
JYGY-D1	5	Leptosia nina	4
JYGY-D1	5	Papilio helenus	2
JYGY-D1	5	Pieris canidia	2
JYGY-D1	5	Ypthima balda	1
JYGY-D1	5	Araschnia prorsoides	1
JYGY-D1	5	Parantica sita	1
JYGY-D1	5	Pseudozizeeria maha	2
JYGY-D1	5	Zizina otis	1
JYGY-D1	5	Byasa impediens	1
JYGY-D1	6	Neptis soma	1
JYGY-D1	6	Papilio bianor	1
JYGY-D1	6	Byasa impediens	1
JYGY-D1	6	Leptosia nina	1
JYGY-D1	6	Leptosia nina	1
JYGY-D1	7	Euthalia duda	1
JYGY-D1	7	Acraea issoria	3
JYGY-D1	7	Parantica sita	2
JYGY-D1	7	Parantica melaneus	1
JYGY-D1	8	Papilio bianor	2
JYGY-D1	8	Abisara fylla	1
JYGY-D1	8	Byasa impediens	1
JYGY-D1	10	Lethe verma	1
JYGY-D1	10	Childrena childreni	1
JYGY-D1	11	Parantica sita	3
JYGY-D1	11	Parantica sita	1
JYGY-D1	11	Colias fieldii	1
JYGY-D1	11	Danaus chrysippus	1
JYGY-D1	12	Parantica sita	1
D2
JYGY-D2	3	Gonepteryx amintha	1
JYGY-D2	3	Vanessa indica	1
JYGY-D2	3	Neptis sappho	1
JYGY-D2	3	Papilio polytes	1
JYGY-D2	3	Prioneris thestylis	1
JYGY-D2	3	Papilio bianor	1
JYGY-D2	3	Eurema laeta	1
JYGY-D2	3	Araschnia prorsoides	1
JYGY-D2	3	Leptosia nina	1
JYGY-D2	3	Eurema blanda	1
JYGY-D2	3	Heliophorus ila	1
JYGY-D2	3	Eurema blanda	1
JYGY-D2	4	Papilio helenus	1
JYGY-D2	4	Neptis soma	2
JYGY-D2	4	Papilio bianor	1
JYGY-D2	4	Papilio bianor	1
JYGY-D2	5	Byasa polyeuctes	1
JYGY-D2	5	Byasa polyeuctes	2
JYGY-D2	5	Leptosia nina	1
JYGY-D2	5	Papilio bianor	1
JYGY-D2	5	Papilio bianor	1
JYGY-D2	5	Lethe verma	1
JYGY-D2	5	Leptosia nina	3
JYGY-D2	5	Papilio bianor	2
JYGY-D2	5	Lethe verma	2
JYGY-D2	5	Leptosia nina	1
JYGY-D2	5	Pseudergolis wedah	1
JYGY-D2	5	Abisara fylla	1
JYGY-D2	7	Papilio polytes	1
JYGY-D2	7	Celastrina argiolus	2
JYGY-D2	7	Ypthima balda	1
JYGY-D2	7	Eurema blanda	2
JYGY-D2	7	Leptosia nina	1
JYGY-D2	7	Neptis sappho	1
JYGY-D2	7	Euthalia duda	1
JYGY-D2	7	Leptosia nina	1
JYGY-D2	7	Euthalia duda	1
JYGY-D2	7	Abisara fylla	1
JYGY-D2	7	Euthalia duda	2
JYGY-D2	7	Neptis sappho	1
JYGY-D2	8	Ypthima conjuncta	1
JYGY-D2	8	Euthalia chayuana	1
JYGY-D2	10	Celastrina lavendularis	1
JYGY-D2	10	Parantica sita	1
JYGY-D2	10	Celastrina oreas	1
D4
JYGY-D4	2	Eurema laeta	2
JYGY-D4	2	Leptosia nina	5
JYGY-D4	3	Vanessa indica	1
JYGY-D4	3	Heliophorus ila	1
JYGY-D4	3	Papilio polytes	1
JYGY-D4	3	Leptosia nina	1
JYGY-D4	3	Heliophorus ila	2
JYGY-D4	3	Eurema blanda	1
JYGY-D4	3	Leptosia nina	1
JYGY-D4	4	Leptosia nina	1
JYGY-D4	4	Papilio bianor	2
JYGY-D4	4	Leptosia nina	1
JYGY-D4	4	Abisara fylla	1
JYGY-D4	4	Kaniska canace	1
JYGY-D4	5	Papilio helenus	1
JYGY-D4	5	Kaniska canace	1
JYGY-D4	5	Ypthima imitans	1
JYGY-D4	5	Leptosia nina	1
JYGY-D4	5	Papilio bianor	1
JYGY-D4	6	Leptosia nina	2
JYGY-D4	6	Parantica sita	4
JYGY-D4	6	Heliophorus ila	1
JYGY-D4	6	Aporia agathon	2
JYGY-D4	6	Apatura ilia	1
JYGY-D4	6	Leptosia nina	2
JYGY-D4	6	Leptosia nina	1
JYGY-D4	6	Parantica melaneus	1
JYGY-D4	7	Celaenorrhinus yunnanica	1
JYGY-D4	7	Celastrina argiolus	1
JYGY-D4	7	Papilio bianor	1
JYGY-D4	7	Pieris rapae	2
JYGY-D4	8	Celastrina lavendularis	1
JYGY-D4	8	Byasa impediens	4
JYGY-D4	9	Papilio bianor	2
JYGY-D4	9	Troides aeacus	1
JYGY-D4	9	Troides aeacus	1
JYGY-D4	9	Neptis soma	2
JYGY-D4	9	Byasa impediens	1
JYGY-D4	9	Heliophorus ila	1
JYGY-D4	9	Parantica sita	1
JYGY-D4	9	Papilio bianor	1
JYGY-D4	9	Papilio bianor	1
JYGY-D4	9	Lethe verma	2
JYGY-D4	10	Papilio helenus	1
JYGY-D4	10	Minnathyma ambica	1
JYGY-D4	10	Celastrina lavendularis	1
JYGY-D4	10	Papilio bianor	1
JYGY-D4	10	Childrena childreni	1
JYGY-D4	10	Parantica sita	1
JYGY-D4	10	Minnathyma ambica	1
JYGY-D4	11	Eurema laeta	1
JYGY-D4	11	Neptis soma	1
JYGY-D4	11	Neptis soma	1
JYGY-D4	11	Symbrenthia lilaea	1
JYGY-D4	11	Heliophorus ila	2
JYGY-D4	11	Apatura ilia	2
JYGY-D4	11	Eurema laeta	1
JYGY-D4	11	Heliophorus ila	1
JYGY-D4	11	Heliophorus ila	1
JYGY-D4	11	Parantica sita	3
JYGY-D4	11	Lethe verma	1
JYGY-D4	11	Heliophorus ila	1
JYGY-D4	11	Tirumala septentrionis	1
JYGY-D4	11	Celastrina oreas	1
D5
JYGY-D5	2	Kaniska canace	1
JYGY-D5	3	Gonepteryx amintha	1
JYGY-D5	3	Leptosia nina	2
JYGY-D5	3	Celaenorrhinus yunnanica	1
JYGY-D5	3	Leptosia nina	1
JYGY-D5	3	Byasa impediens	2
JYGY-D5	4	Leptosia nina	1
JYGY-D5	4	Papilio bianor	3
JYGY-D5	4	Neptis sappho	1
JYGY-D5	4	Papilio protenor	1
JYGY-D5	4	Leptosia nina	1
JYGY-D5	5	Ypthima masakii	1
JYGY-D5	5	Byasa impediens	1
JYGY-D5	5	Kaniska canace	1
JYGY-D5	6	Celastrina argiolus	1
JYGY-D5	6	Leptosia nina	1
JYGY-D5	6	Papilio bianor	1
JYGY-D5	7	Leptosia nina	1
JYGY-D5	7	Celastrina argiolus	1
JYGY-D5	7	Leptosia nina	1
JYGY-D5	8	Ypthima imitans	1
JYGY-D5	8	Ochlodes sp	2
JYGY-D5	10	Neptis soma	1
JYGY-D5	10	Heliophorus ila	1
JYGY-D5	10	Papilio bianor	1
JYGY-D5	10	Graphium sarpedon	1
JYGY-D5	11	Argynnis hyperbius	1
JYGY-D5	11	Heliophorus ila	1
JYGY-D5	11	Parantica sita	1
JYGY-D5	11	Kaniska canace	1
D6
JYGY-D6	2	Kaniska canace	1
JYGY-D6	2	Vanessa indica	1
JYGY-D6	2	Araschnia prorsoides	2
JYGY-D6	2	Gonepteryx amintha	1
JYGY-D6	2	Kaniska canace	1
JYGY-D6	2	Leptosia nina	2
JYGY-D6	2	Pseudozizeeria maha	1
JYGY-D6	3	Papilio bianor	3
JYGY-D6	3	Neptis sappho	2
JYGY-D6	3	Leptosia nina	1
JYGY-D6	3	Papilio bianor	1
JYGY-D6	3	Celaenorrhinus yunnanica	1
JYGY-D6	3	Eurema blanda	1
JYGY-D6	3	Gonepteryx amintha	1
JYGY-D6	3	Colias fieldii	1
JYGY-D6	3	Heliophorus ila	1
JYGY-D6	3	Gonepteryx amintha	1
JYGY-D6	3	Gonepteryx amintha	2
JYGY-D6	3	Papilio protenor	1
JYGY-D6	3	Neptis soma	1
JYGY-D6	3	Leptosia nina	1
JYGY-D6	3	Gonepteryx amintha	2
JYGY-D6	3	Papilio helenus	1
JYGY-D6	3	Neptis sappho	4
JYGY-D6	3	Papilio xuthus	2
JYGY-D6	3	Gonepteryx amintha	1
JYGY-D6	4	Udara albocaerulea	2
JYGY-D6	4	Papilio bianor	3
JYGY-D6	4	Papilio arcturus	1
JYGY-D6	4	Papilio polytes	1
JYGY-D6	4	Papilio protenor	1
JYGY-D6	4	Papilio bianor	1
JYGY-D6	4	Celastrina argiolus	2
JYGY-D6	5	Neptis sappho	1
JYGY-D6	5	Papilio bianor	1
JYGY-D6	5	Ypthima balda	1
JYGY-D6	5	Aporia agathon	1
JYGY-D6	5	Celastrina oreas	2
JYGY-D6	6	Neptis sappho	1
JYGY-D6	6	Neptis soma	1
JYGY-D6	6	Prioneris thestylis	1
JYGY-D6	6	Leptosia nina	1
JYGY-D6	6	Celastrina oreas	3
JYGY-D6	6	Celastrina argiolus	2
JYGY-D6	6	Potanthus sp	2
JYGY-D6	6	Lobocla bifasciata	1
JYGY-D6	6	Acraea issoria	1
JYGY-D6	6	Neptis sappho	2
JYGY-D6	6	Celastrina argiolus	1
JYGY-D6	6	Celastrina argiolus	2
JYGY-D6	6	Celastrina oreas	1
JYGY-D6	6	Celastrina oreas	3
JYGY-D6	6	Zizina otis	1
JYGY-D6	6	Polyura athamas	1
JYGY-D6	6	Heliophorus ila	1
JYGY-D6	6	Celastrina oreas	2
JYGY-D6	6	Potanthus sp	3
JYGY-D6	6	Aporia agathon	2
JYGY-D6	6	Lobocla bifasciata	1
JYGY-D6	6	Rapala nissa	2
JYGY-D6	6	Celaenorrhinus yunnanica	1
JYGY-D6	6	Abisara fylla	1
JYGY-D6	6	Ypthima balda	1
JYGY-D6	7	Leptosia nina	1
JYGY-D6	7	Leptosia nina	1
JYGY-D6	7	Neptis sappho	2
JYGY-D6	7	Euthalia duda	1
JYGY-D6	7	Tirumala septentrionis	1
JYGY-D6	7	Hypolimnas bolina	1
JYGY-D6	7	Papilio protenor	1
JYGY-D6	8	Byasa polyeuctes	2
JYGY-D6	9	Delias belladonna	1
JYGY-D6	9	Papilio bianor	1
JYGY-D6	9	Leptosia nina	2
JYGY-D6	9	Leptosia nina	2
JYGY-D6	9	Neptis soma	1
JYGY-D6	9	Byasa impediens	1
JYGY-D6	10	Heliophorus ila	1
JYGY-D6	10	Papilio helenus	1
JYGY-D6	10	Pieris canidia	1
JYGY-D6	10	Celastrina lavendularis	5
JYGY-D6	10	Leptosia nina	3
JYGY-D6	10	Pseudergolis wedah	1
JYGY-D6	11	Childrena childreni	1
JYGY-D6	11	Gonepteryx amintha	1
JYGY-D6	11	Celastrina oreas	1
JYGY-D6	11	Kaniska canace	1
JYGY-D6	11	Neptis soma	1
JYGY-D6	11	Parantica sita	1
JYGY-D6	11	Celastrina oreas	1
JYGY-D6	11	Parantica sita	1
JYGY-D6	11	Parantica sita	1
JYGY-D6	11	Vanessa indica	1
JYGY-D6	11	Tirumala septentrionis	1
JYGY-D6	11	Hypolimnas bolina	1
JYGY-D6	11	Dodona durga	1
JYGY-D6	11	Delias belladonna	1
JYGY-D6	11	Prioneris thestylis	1
JYGY-D6	11	Dodona eugenes	1
JYGY-D6	11	Pieris canidia	2
D7
JYGY-D7	3	Papilio xuthus	3
JYGY-D7	3	Celastrina argiolus	1
JYGY-D7	3	Dilipa fenestra	1
JYGY-D7	3	Vanessa indica	1
JYGY-D7	3	Pieris rapae	1
JYGY-D7	3	Papilio bianor	2
JYGY-D7	3	Papilio protenor	1
JYGY-D7	3	Papilio polytes	1
JYGY-D7	3	Dodona eugenes	2
JYGY-D7	3	Araschnia prorsoides	3
JYGY-D7	3	Papilio protenor	1
JYGY-D7	3	Kaniska canace	1
JYGY-D7	3	Papilio helenus	1
JYGY-D7	3	Papilio xuthus	1
JYGY-D7	3	Graphium sarpedon	1
JYGY-D7	3	Papilio protenor	1
JYGY-D7	3	Celastrina argiolus	1
JYGY-D7	3	Byasa impediens	1
JYGY-D7	3	Papilio arcturus	2
JYGY-D7	3	Araschnia prorsoides	1
JYGY-D7	3	Ypthima balda	1
JYGY-D7	4	Papilio bianor	3
JYGY-D7	4	Papilio protenor	4
JYGY-D7	4	Byasa impediens	3
JYGY-D7	4	Papilio polytes	2
JYGY-D7	4	Prioneris thestylis	1
JYGY-D7	4	Gonepteryx amintha	2
JYGY-D7	4	Celastrina argiolus	2
JYGY-D7	4	Heliophorus ila	1
JYGY-D7	4	Dodona durga	1
JYGY-D7	4	Heliophorus ila	1
JYGY-D7	4	Papilio protenor	1
JYGY-D7	4	Byasa impediens	2
JYGY-D7	4	Aporia agathon	2
JYGY-D7	4	Papilio helenus	1
JYGY-D7	4	Celastrina argiolus	2
JYGY-D7	4	Neptis sappho	1
JYGY-D7	4	Neptis soma	1
JYGY-D7	4	Delias belladonna	1
JYGY-D7	4	Udara albocaerulea	3
JYGY-D7	4	Potanthus sp	1
JYGY-D7	5	Aporia agathon	1
JYGY-D7	5	Parantica davidi	2
JYGY-D7	5	Leptosia nina	6
JYGY-D7	5	Ypthima balda	4
JYGY-D7	5	Pieris canidia	6
JYGY-D7	5	Pieris rapae	4
JYGY-D7	5	Celastrina argiolus	7
JYGY-D7	5	Papilio polytes	3
JYGY-D7	5	Leptosia nina	2
JYGY-D7	5	Papilio bianor	2
JYGY-D7	5	Gonepteryx amintha	1
JYGY-D7	5	Leptosia nina	4
JYGY-D7	5	Celaenorrhinus yunnanica	1
JYGY-D7	5	Celastrina argiolus	2
JYGY-D7	5	Dodona durga	1
JYGY-D7	5	Lethe verma	1
JYGY-D7	5	Byasa impediens	2
JYGY-D7	5	Lethe verma	1
JYGY-D7	5	Byasa polyeuctes	1
JYGY-D7	5	Byasa impediens	4
JYGY-D7	5	Aporia agathon	3
JYGY-D7	5	Araschnia prorsoides	2
JYGY-D7	5	Mycalesis mineus	2
JYGY-D7	5	Udara albocaerulea	1
JYGY-D7	5	Kaniska canace	2
JYGY-D7	5	Pseudergolis wedah	2
JYGY-D7	5	Aporia agathon	2
JYGY-D7	5	Leptosia nina	1
JYGY-D7	5	Heliophorus ila	2
JYGY-D7	6	Lobocla bifasciata	1
JYGY-D7	6	Lobocla bifasciata	1
JYGY-D7	6	Leptosia nina	1
JYGY-D7	6	Celastrina oreas	1
JYGY-D7	6	Celastrina argiolus	3
JYGY-D7	6	Ypthima balda	2
JYGY-D7	6	Parantica sita	2
JYGY-D7	6	Papilio polytes	1
JYGY-D7	6	Papilio bianor	2
JYGY-D7	6	Byasa polyeuctes	1
JYGY-D7	6	Aporia agathon	1
JYGY-D7	6	Heliophorus ila	2
JYGY-D7	6	Byasa impediens	2
JYGY-D7	6	Gonepteryx amintha	1
JYGY-D7	6	Leptosia nina	5
JYGY-D7	6	Papilio xuthus	1
JYGY-D7	6	Parantica sita	1
JYGY-D7	7	Eurema blanda	2
JYGY-D7	7	Leptosia nina	1
JYGY-D7	7	Acraea issoria	2
JYGY-D7	7	Papilio polytes	4
JYGY-D7	7	Celastrina argiolus	1
JYGY-D7	7	Papilio bianor	2
JYGY-D7	7	Papilio helenus	1
JYGY-D7	7	Leptosia nina	1
JYGY-D7	7	Gonepteryx amintha	2
JYGY-D7	7	Leptosia nina	1
JYGY-D7	7	Papilio bianor	1
JYGY-D7	7	Euthalia duda	1
JYGY-D7	7	Aporia agathon	2
JYGY-D7	7	Vanessa indica	1
JYGY-D7	7	Papilio bianor	1
JYGY-D7	7	Papilio polytes	3
JYGY-D7	7	Pieris canidia	2
JYGY-D7	7	Leptosia nina	1
JYGY-D7	7	Pieris rapae	1
JYGY-D7	7	Neptis sappho	2
JYGY-D7	7	Celastrina argiolus	1
JYGY-D7	7	Euthalia duda	1
JYGY-D7	7	Celastrina oreas	1
JYGY-D7	7	Lethe verma	1
JYGY-D7	7	Ochlodes thibetana	1
JYGY-D7	7	Acraea issoria	1
JYGY-D7	7	Lobocla bifasciata	1
JYGY-D7	7	Papilio protenor	2
JYGY-D7	7	Kaniska canace	1
JYGY-D7	7	Gonepteryx amintha	1
JYGY-D7	8	Graphium cloanthus	1
JYGY-D7	8	Celastrina lavendularis	3
JYGY-D7	8	Pieris canidia	2
JYGY-D7	8	Papilio xuthus	2
JYGY-D7	8	Eurema hecabe	1
JYGY-D7	8	Colias poliographus	1
JYGY-D7	8	Papilio machaon	2
JYGY-D7	8	Pieris canidia	1
JYGY-D7	8	Parantica sita	2
JYGY-D7	8	Papilio bianor	1
JYGY-D7	8	Parantica davidi	1
JYGY-D7	9	Lethe verma	2
JYGY-D7	9	Lethe verma	1
JYGY-D7	9	Troides aeacus	1
JYGY-D7	9	Papilio bianor	1
JYGY-D7	9	Delias belladonna	2
JYGY-D7	9	Papilio bianor	2
JYGY-D7	9	Lethe verma	1
JYGY-D7	9	Papilio bianor	1
JYGY-D7	9	Daimio tethys	4
JYGY-D7	10	Celastrina oreas	1
JYGY-D7	10	Minnathyma ambica	1
JYGY-D7	10	Polyura athamas	1
JYGY-D7	10	Minnathyma ambica	1
JYGY-D7	10	Papilio helenus	1
JYGY-D7	10	Celastrina lavendularis	2
JYGY-D7	10	Lethe verma	1
JYGY-D7	10	Pseudergolis wedah	1
JYGY-D7	10	Troides aeacus	1
JYGY-D7	10	Graphium sarpedon	1
JYGY-D7	10	Lethe sidonis	1
JYGY-D7	11	Kaniska canace	2
JYGY-D7	11	Celastrina oreas	1
JYGY-D7	11	Parantica sita	2
JYGY-D7	11	Heliophorus ila	1
JYGY-D7	11	Lethe verma	1
JYGY-D7	11	Dodona ouida	1

## Sheet: Sumishan Park
D1	Month		Amount
YSGY-D1	5	Papilio helenus	1
YSGY-D1	9	Papilio bianor	2
D2
YSGY-D2	5	Leptosia nina	2
YSGY-D2	5	Pieris canidia	2
YSGY-D2	5	Lampides boeticus	1
YSGY-D2	5	Gonepteryx amintha	1
YSGY-D2	5	Delias belladonna	1
YSGY-D2	5	Pseudozizeeria maha	1
YSGY-D2	6	Graphium sarpedon	1
YSGY-D2	6	Lobocla bifasciata	1
YSGY-D2	6	Leptosia nina	2
YSGY-D2	6	Pieris canidia	2
YSGY-D2	8	Eurema hecabe	1
YSGY-D2	9	Papilio bianor	2
YSGY-D2	9	Graphium sarpedon	1
YSGY-D2	9	Graphium sarpedon	2
YSGY-D2	9	Graphium sarpedon	1
YSGY-D2	9	Graphium sarpedon	1
YSGY-D2	9	Graphium sarpedon	1
YSGY-D2	9	Graphium sarpedon	2
YSGY-D2	9	Pieris canidia	1
YSGY-D2	10	Leptosia nina	1
D3
YSGY-D3	5	Pieris rapae	1
YSGY-D3	6	Zizina otis	1
YSGY-D3	6	Pseudozizeeria maha	3
YSGY-D3	6	Eurema hecabe	1
YSGY-D3	7	Pseudozizeeria maha	1
YSGY-D3	7	Leptosia nina	1
YSGY-D3	7	Leptosia nina	1
YSGY-D3	9	Pieris canidia	1
YSGY-D3	9	Polyura athamas	1
YSGY-D3	10	Danaus chrysippus	1
D4
YSGY-D4	6	Pseudozizeeria maha	1
D5
YSGY-D5	5	Pseudozizeeria maha	1
YSGY-D5	7	Pieris canidia	1
YSGY-D5	7	Leptosia nina	1
YSGY-D5	8	Chilades pandava	1
YSGY-D5	9	Celastrina oreas	2
YSGY-D5	9	Sinthusa chandrana	2
D6
YSGY-D6	5	Vanessa indica	1

[truncated: 13 more sheets: Yupu Park, Lorong Park, Dounan Wetland Park, West Liangtang Park, Haihong Wetland Park, Longjiang Park, Golden Hall Park, Waterfall Park, Black Dragon Pool Park, Crescent Lake Park, Cuihu Park, Lao Yu River Wetland Park, Epiphyllum Temple Park]
