# Supplementary material for: Spatiotemporal Prediction of Ideal Butterfly Habitats in Kun‐Ming's Urban Green Areas: Enabled by Maxent and ArcGIS
Source: Ecol Evol. 2025 Oct 13;15(10):e72300. doi: 10.1002/ece3.72300 (PMC12518168; doi:10.1002/ece3.72300)
Supplement: Supplementary file 1 — Appendices S1–S4: ece372300‐sup‐0001‐supinfo.zip. [file ECE3-15-e72300-s001.zip › ece372300-sup-0004-AppendixS4.tfw]

0.0002932484
0.0000000000
0.0000000000
-0.0002932484
101.9262740639
27.0675849483
